# Supplementary material for: Temporomandibular Joint Changes Assessed by CBCT or MRI Following Functional Appliance Therapy in Skeletal Class II Patients: A Systematic Review
Source: Children (Basel). 2026 May 13;13(5):674. doi: 10.3390/children13050674 (PMC13204457; doi:10.3390/children13050674)
Supplement: Supplementary file 1 [file children-13-00674-s001.zip]

Archive with 1 entries (1 files):
- children-4261697-supplementary.pdf
